# Supplementary material for: Morphological and Chemical Analysis of Low-Density Polyethylene Crystallized on Carbon and Clay Nanofillers
Source: Polymers (Basel). 2021 May 13;13(10):1558. doi: 10.3390/polym13101558 (PMC8152291; doi:10.3390/polym13101558)
Supplement: Supplementary file 1 [file polymers-13-01558-s001.zip]

Archive with 1 entries (1 files):
- polymers-1203401-SI.pdf
